# Supplementary material for: Chromatin in 3D distinguishes dMes-4/NSD and Hypb/dSet2 in protecting genes from H3K27me3 silencing
Source: Life Sci Alliance. 2023 Sep 8;6(11):e202302038. doi: 10.26508/lsa.202302038 (PMC10491495; doi:10.26508/lsa.202302038)
Supplement: Supplementary file 1 [file LSA-2023-02038_TableS1.xlsx]

## Sheet: TABLE_topGO_clust_D1D4_220630
Genes down-regulated in HypB KD - cluster D1 D4
GO.ID	Term	weightFisher
GO:0006508	proteolysis	1.5e-06
GO:0007498	mesoderm development	3.1e-06
GO:0002164	larval development	0.00013
GO:0030335	positive regulation of cell migration	0.00037
GO:0071711	basement membrane organization	0.00042
GO:0031589	cell-substrate adhesion	0.00069
GO:0048569	post-embryonic animal organ development	0.00071
GO:0009887	animal organ morphogenesis	0.00097
GO:0044248	cellular catabolic process	0.00160
GO:0045010	actin nucleation	0.00189
GO:0001707	mesoderm formation	0.00192
GO:0030308	negative regulation of cell growth	0.00192
GO:0007417	central nervous system development	0.00195
GO:0007391	dorsal closure	0.00283
GO:0042742	defense response to bacterium	0.00305
GO:0046552	photoreceptor cell fate commitment	0.00345
GO:0042391	regulation of membrane potential	0.00348
GO:0009581	detection of external stimulus	0.00359
GO:0009582	detection of abiotic stimulus	0.00359
GO:0007398	ectoderm development	0.00411
GO:0009612	response to mechanical stimulus	0.00411
GO:0014706	striated muscle tissue development	0.00411
GO:0007186	G-protein coupled receptor signaling pat...	0.00506
GO:0008284	positive regulation of cell proliferatio...	0.00506
GO:0098655	cation transmembrane transport	0.00600
Genes down-regulated in Mes-4 KD - cluster D2 D3
GO.ID	Term	weightFisher
GO:0006508	proteolysis	0.00025
GO:0019731	antibacterial humoral response	0.00084
GO:0055093	response to hyperoxia	0.00156
GO:0006030	chitin metabolic process	0.00262
GO:0050830	defense response to Gram-positive bacter...	0.00410
GO:0008045	motor neuron axon guidance	0.01218
GO:0006635	fatty acid beta-oxidation	0.01929
GO:0007162	negative regulation of cell adhesion	0.01970
GO:0031668	cellular response to extracellular stimu...	0.02216
GO:0032196	transposition	0.02217
GO:0008049	male courtship behavior	0.02373
GO:0009593	detection of chemical stimulus	0.02373
GO:0007398	ectoderm development	0.02806
GO:0014066	regulation of phosphatidylinositol 3-kin...	0.02806
GO:0009108	coenzyme biosynthetic process	0.02964
GO:0050829	defense response to Gram-negative bacter...	0.03222
GO:0006096	glycolytic process	0.03269
GO:0050906	detection of stimulus involved in sensor...	0.03269
GO:0046173	polyol biosynthetic process	0.03759
GO:0048803	imaginal disc-derived male genitalia mor...	0.03759
GO:0009165	nucleotide biosynthetic process	0.04287
GO:0006952	defense response	0.04317
GO:0007450	dorsal/ventral pattern formation, imagin...	0.04395
GO:0006664	glycolipid metabolic process	0.04399
GO:0006814	sodium ion transport	0.04816
