# Supplementary material for: Chromatin in 3D distinguishes dMes-4/NSD and Hypb/dSet2 in protecting genes from H3K27me3 silencing
Source: Life Sci Alliance. 2023 Sep 8;6(11):e202302038. doi: 10.26508/lsa.202302038 (PMC10491495; doi:10.26508/lsa.202302038)
Supplement: Supplementary file 2 [file LSA-2023-02038_TableS2.xlsx]

## Sheet: Feuil1
Primers name	sequences	genes FBgn
H3K36me1/2/3 ChIP-qPCR Figure 2 C et Figure supp 2 C
Spin_+1000-FP	GCTTTGCACCGAAACTCG	FBgn0086676
Spin_+1000-RP	ACCGCCGTGCTCACTCA	FBgn0086676
Tina-1_+1000-FP	TGAGTTGCTGGGCTGTCC	FBgn0035083
Tina-1_+1000-RP	ACCCACCTCTCACGCAC	FBgn0035083
Sara_+1000-FP	CACTGCGTCCGGCACAGA	FBgn0026369
Sara_+1000-RP	GGGCGACGATTCCTCCG	FBgn0026369
CG5284_+1000-FP	GCACAAGGGGGCGGAAATGCT	FBgn0036566
CG5284_+1000-RP	ATCTCAGACACAGCGACACCG	FBgn0036566
Tacc_E-FP	GTGTCATCGGCCTGTAGAAG	FBgn0026620
Tacc_E-RP	CGTTTTTGTTGATCTCCCGC	FBgn0026620
CG3703_1300-FP	CAAAATTCGCTGAAGAAGAC	FBgn0040348
CG3703_1300-RP	ATCGAATGCTAGTAATTGGG	FBgn0040348
CG10672_E-FP	GAGTGCGATGAGAAGGTGTG	FBgn0035588
CG10672_E-RP	ATAGCCAGCAATGGAGGAGA	FBgn0035588
CG9867_E-FP	TCTGCGACTTCTTCAACCTG	FBgn0264672
CG9867_E-RP	CGTACGGATAGGTCTCCCAT	FBgn0264672
cno_E-FP	TTGAAGATTTACGGCGAG	FBgn0259212
cno_E-RP	GCCTTTTCTAGACCGTATT	FBgn0259212
Rps10b_E-FP	CAACTAAACAACCCAGGC	FBgn0285947
Rps10b_E-RP	TAAGGGTATGGATCTTCAGT	FBgn0285947
H3K27me3 ChIP-qPCR Figure supp 5C
Stwl-FP	CAATAGTGGCTGCTGTCTCC	FBgn0003459
Stwl-RP	CTTCTTCAGCAGGCCAGTCA	FBgn0003459
CG44251-FP	GAAGCGGGTGTAAACGATGG	FBgn0265186
CG44251-RP	CAGGTGGTGTGTTGGTCATG	FBgn0265186
Chb-FP	GGCTTCAATGGACACTTGCA	FBgn0021760
Chb-RP	AGTTGGAAGACAGGGATGCA	FBgn0021760
Jupiter-FP	CAATTGGGGCTCTTCGATCG	FBgn0051363
Jupiter-RP	CTGGCTGGCTTTATGTGCAA	FBgn0051363
Ex-FP	CAGCAGCCGAAAACCTTGTA	FBgn0004583
Ex-RP	AAGAGTTCGGTGTCCAGCAT	FBgn0004583
Crtc-FP	TCCTTCATGATCCGCTCGAA	FBgn0036746
Crtc-RP	CTTCCTACCGCAGACACAATC	FBgn0036746
Sox-14-FP	GCCAGCCATCAAATACCTCC	FBgn0005612
Sox-14-RP	ACCACCTCGAATTCCACCTG	FBgn0005612
Pof-FP	ACTCTCACAGTCCGCTATCG	FBgn0035047
Pof-RP	AGTCAGTGTTGTCGTCGTCT	FBgn0035047
Stum-FP	CTGGTGCAGTTTGGATGACC	FBgn0050263
Stum-RP	GCTGCTCAGGTTGGAACTTC	FBgn0050263
Mst36Fa-FP	CATCCAACGACCAGCTGAAC	FBgn0086681
Mst36Fa-RP	TCCTATCGGTTCGTCTGCTC	FBgn0086681
Cyp6g2_E1_FP	ATTCGCATGTTGAGCAGTCC	FBgn0033696
Cyp6g2_E1_RP	TACTCCTATTGGCGGCGAAT	FBgn0033696
E(Pc)_E10_FP	CAAAGGAAGTGGGGAAAGCC	FBgn0000581
E(Pc)_E10_RP	TTGACACCGCTGTTCAAAGG	FBgn0000581
CG5080_E4_F	GCCGACAACTTCTGGATCTC	FBgn0031313
CG5080_E4_R	ACGACGAGTGCTTCAAGAGG	FBgn0031313
nAChRBeta3_E4_F	CACAGGCAAGCACAAGAGG	FBgn0031261
nAChRBeta3_E4_R	CGTCCATCTCCTTGGTCTTC	FBgn0031261
Hmgs_E2_F	CTTTTACAAGCCGGACCTCA	FBgn0010611
Hmgs_E2_R	TAGCAGGTGTCCAGAGCAGA	FBgn0010611
RabX1_E3_F	GTTGGGTTGCTTGATTGCTT	FBgn0015372
RabX1_E3_R	GATCCCCAGGATCCACATC	FBgn0015372
Atg4a_E5_F	CTGCCTGGTGTTCATGCTAA	FBgn0031298
Atg4a_E5_R	AGTGGGAGATCAACCAGCAC	FBgn0031298
dia_E3_F	ACATTGTGGAGAAGGCCAAG	FBgn0011202
dia_E3_R	CTCTCCAGCTGCTCGATCTT	FBgn0011202
pug_I_F	GTTGTTCCCGGCTACCAATC	FBgn0020385
pug_I_R	ATCCCGCTCCCTTATCAGAC	FBgn0020385
CG8771_E6_F	CAAACGCACCGACACAAATG	FBgn0033766
CG8771_E6_R	GCAGGGCCTCAATAATTCGG	FBgn0033766
ZnT86D_E3_F	ATGTCCGCCGTGATTGAAGG	FBgn0037875
ZnT86D_E3_R	GAGCGTCTGTTTGTCGTCTC	FBgn0037875
ntc_E2_F	GGCTGGAACAAGTGCTGTTT	FBgn0035461
ntc_E2_R	GCGAAGAACAAGCCCATCTA	FBgn0035461
CG5399_E2_F	AGTGGTCAGTGGGTCGAGTT	FBgn0038353
CG5399_E2_R	TTGTTCCAGAAAGCCACGTT	FBgn0038353
CG6931_E3_F	GAAACCACATCGAGCCACTC	FBgn0036236
CG6931_E3_R	TGGAAGGGATTGAGAGCTCC	FBgn0036236
RT-qPCR fig supp 5B
Act5C_FP	TACTCTTTCACCACCACCGCTGAGCG	FBgn0000042
Act5C_RP	GGCCATCTCCTGCTCAAAGTC	FBgn0000042
MAPK-AK2_FP	AAAATGTCTCGGTATCGCGT	FBgn0013987
MAPK-AK2_RP	GGTTCGGTTACAAATGACACG	FBgn0013987
CG7484_IE_FP	AGGCCCAGTTAATGTGTTCC	FBgn0036745
CG7484_IE_RP	CATGGGTATCTTTACAACTCCA	FBgn0036745
His4r_IE_FP	AAGCGTATCTCTGGCTTGATT	FBgn0013981
His4r_IE_RP	TTTTCACCACTTTCCCTTCG	FBgn0013981
Scf_IE_FP	AAGCTGGGATTCCTACATGC	FBgn0025682
Scf_IE_RP	TGCCTCTGCTTACAATGACG	FBgn0025682
