# Supplementary material for: Chromatin in 3D distinguishes dMes-4/NSD and Hypb/dSet2 in protecting genes from H3K27me3 silencing
Source: Life Sci Alliance. 2023 Sep 8;6(11):e202302038. doi: 10.26508/lsa.202302038 (PMC10491495; doi:10.26508/lsa.202302038)
Supplement: Supplementary file 3 [file LSA-2023-02038_TableS3.xlsx]

## Sheet: Dmtplx_01
name	HiC_luc_KD_rep1_inter_30.hic	HiC_MES4_KD_mergeRep_inter_30.hic	HiC_HYPB_KD_mergeRep_inter_30.hic
Sequenced Read Pairs	133772667	155658576	170941973
Normal Paired	94391132	108621288	122235782
Chimeric Paired	24186124	28250691	29762522
Chimeric Ambiguous	11057188	12352128	14272136
Unmapped	4138223	6434469	4671533
Alignable (Normal+Chimeric Paired)	118577256	136871979	151998304
Unique Reads	115225363	133849549	148635964
PCR Duplicates	3351893	3022430	3362340
Optical Duplicates	0	0	0
Intra-fragment Reads	1170203	1254892	1577853
Below MAPQ Threshold	34479780	40003526	45188760
Hi-C Contacts	79575380	92591131	101869351
3' Bias (Long Range)	68% - 32%	66% - 34%	67% - 33%
Pair Type %(L-I-O-R)	25% - 25% - 25% - 25%	25% - 25% - 25% - 25%	25% - 25% - 25% - 25%
Inter-chromosomal	5143423	3580909	5912828
Intra-chromosomal	74431957	89010222	95956523
Short Range (<20Kb)	30623163	45507437	40699833
Long Range (>20Kb)	43807763	43500344	55254967

## Sheet: Dmtplx_01_pc
name	HiC_luc_KD_rep1_inter_30.hic	HiC_MES4_KD_mergeRep_inter_30.hic	HiC_HYPB_KD_mergeRep_inter_30.hic
md5	74e22ff9b7e4ffa15a2ce9524163d412	b7c98ace6bdda1b1515dd035927f30a9	95f13396553182a9b2ec05f1cd81f1d7
Sequenced Read Pairs	133772667	155658576	170941973
Normal Paired	94391132 (70.56%)	108621288 (69.78%)	122235782 (71.51%)
Chimeric Paired	24186124 (18.08%)	28250691 (18.15%)	29762522 (17.41%)
Chimeric Ambiguous	11057188 (8.27%)	12352128 (7.94%)	14272136 (8.35%)
Unmapped	4138223 (3.09%)	6434469 (4.13%)	4671533 (2.73%)
Alignable (Normal+Chimeric Paired)	118577256 (88.64%)	136871979 (87.93%)	151998304 (88.92%)
Unique Reads	115225363 (86.14%)	133849549	148635964
PCR Duplicates	3351893 (2.51%)	3022430	3362340
Optical Duplicates	0 (0.00%)	0	0
Intra-fragment Reads	1170203 (0.87% / 1.02%)	1254892 (0.81% / 0.94%)	1577853 (0.92% / 1.06%)
Below MAPQ Threshold	34479780 (25.77% / 29.92%)	40003526 (25.70% / 29.89%)	45188760 (26.44% / 30.40%)
Hi-C Contacts	79575380 (59.49% / 69.06%)	92591131 (59.48% / 69.18%)	101869351 (59.59% / 68.54%)
3' Bias (Long Range)	68% - 32%	66% - 34%	67% - 33%
Pair Type %(L-I-O-R)	25% - 25% - 25% - 25%	25% - 25% - 25% - 25%	25% - 25% - 25% - 25%
Inter-chromosomal	5143423 (3.84% / 4.46%)	3580909 (2.30% / 2.68%)	5912828 (3.46% / 3.98%)
Intra-chromosomal	74431957 (55.64% / 64.60%)	89010222 (57.18% / 66.50%)	95956523 (56.13% / 64.56%)
Short Range (<20Kb)	30623163 (22.89% / 26.58%)	45507437 (29.24% / 34.00%)	40699833 (23.81% / 27.38%)
Long Range (>20Kb)	43807763 (32.75% / 38.02%)	43500344 (27.95% / 32.50%)	55254967 (32.32% / 37.17%)
